# Supplementary material for: Identification of four immune subtypes in locally advanced rectal cancer treated with neoadjuvant chemotherapy for predicting the efficacy of subsequent immune checkpoint blockade
Source: Front Immunol. 2022 Sep 27;13:955187. doi: 10.3389/fimmu.2022.955187 (PMC9551659; doi:10.3389/fimmu.2022.955187)
Supplement: Supplementary file 4 [file Table_1.xlsx]

## Sheet: ST.1
Supplementary Table 1. Summarizaion of datasets used in this study
Dataset	Platform	Cancer type	Number of genes	Sample size	Available data used in this study
GSE39582	Affymetrix HG-U133_Plus_2	Colon	20174	566	MMR status
GSE14333	Affymetrix HG-U133_Plus_2	Colon	20864	290	RFS
GSE26682	Affymetrix HG-U133_Plus_2	Colon	20864	176	MSI status
GSE87211	Agilent-026652	Rectum	15302	203	TRG and RFS
COADREAD	RNAseq	Colorectum	17209	380	MSI status
IMvigor210	RNAseq	BLCA	14316	298	anti-PD-L1 response and OS
GSE91061	RNAseq	Melanoma	22187	109	anti-PD-1 response, PFS and OS
GSE94104	Illumina HumanHT-12	Rectum	18177	80	TRG
DPH	RNAseq	Rectum	19510	27	TRG

## Sheet: ST.2
Supplementary Table 2. Centroids of each immune subtype in GSE39582 for predicting immune subtypes of additional cohorts
Cell type	c1	c2	c3	c4
aDC	-0.593093	0.319317	1.31867	-0.211958
Adipocytes	-0.206823	0.531032	0.0587022	-0.236656
Astrocytes	-0.621921	1.24626	0.217296	-0.382482
B-cells	-0.247104	-0.220255	1.18193	-0.144865
Basophils	-0.472985	-0.416796	0.328875	0.98714
CD4+ memory T-cells	0.299509	-0.544641	1.01639	-0.608137
CD4+ naive T-cells	-0.234746	0.359242	0.400494	-0.240585
CD4+ T-cells	0.0301345	0.0781309	-0.0778823	-0.0778823
CD4+ Tcm	-0.205395	0.105422	-0.22153	0.377067
CD4+ Tem	-0.254033	0.116968	0.369705	0.0574029
CD8+ naive T-cells	0.253585	-0.346974	0.874807	-0.640154
CD8+ T-cells	-0.236855	-0.0828018	1.1743	-0.296306
CD8+ Tcm	-0.244186	-0.12722	1.38621	-0.378243
CD8+ Tem	-0.188196	-0.105854	0.924495	-0.189143
cDC	-0.35874	0.247528	1.00725	-0.321047
Chondrocytes	-0.416815	1.13707	-0.0842967	-0.411827
Class-switched memory B-cells	-0.262125	-0.162326	0.660776	0.163218
CLP	0.707586	-0.478774	-0.236277	-0.52551
CMP	-0.223158	0.259163	-0.120261	0.183785
DC	-0.516718	0.311846	1.21289	-0.260862
Endothelial cells	-0.481091	1.0144	-0.0691901	-0.191215
Eosinophils	-0.323916	0.347661	0.166556	0.0717806
Epithelial cells	-0.0530993	-0.307529	-0.297932	0.595366
Erythrocytes	-0.00987446	-0.0731763	0.0648881	0.0479767
Fibroblasts	-0.433262	1.08096	0.0902132	-0.442298
GMP	-0.207358	0.383603	0.445727	-0.340171
Hepatocytes	-0.002296	0.0471272	-0.0626713	-0.00291795
HSC	-0.379766	1.05621	-0.315554	-0.239004
iDC	-0.439496	0.332991	0.718521	-0.0851109
Keratinocytes	-0.0952085	-0.12254	0.0157725	0.271042
ly Endothelial cells	-0.517222	0.960823	-0.163293	-0.0154682
Macrophages	-0.421535	0.28235	1.31973	-0.457995
Macrophages M1	-0.547474	0.382658	1.33871	-0.364643
Macrophages M2	-0.40531	0.0108858	0.60463	0.260312
Mast cells	-0.0149066	-0.340013	0.264776	0.19596
Megakaryocytes	-0.305496	0.653926	-0.298635	0.0358603
Melanocytes	-0.461114	0.18665	0.297944	0.375213
Memory B-cells	-0.285073	-0.227765	0.889378	0.117419
MEP	0.230465	-0.584669	-0.107682	0.284284
Mesangial cells	-0.483458	0.740773	0.121323	-0.034577
Monocytes	-0.321142	0.499131	0.462516	-0.280872
MPP	-0.0102272	-0.290985	-0.153154	0.412834
MSC	-0.552437	-0.0185356	-0.168669	1.04044
mv Endothelial cells	-0.586275	0.727025	-0.0566875	0.265773
Myocytes	-0.0449397	0.173051	-0.153074	-0.00110181
naive B-cells	-0.183649	-0.212449	0.942928	-0.100518
Neurons	-0.306083	0.51525	-0.361388	0.218818
Neutrophils	-0.16427	0.175819	0.263007	-0.0803077
NK cells	0.0677626	-0.0821115	0.0818687	-0.0821115
NKT	-0.228013	-0.341351	-0.290304	0.913103
Osteoblast	0.555368	-0.41589	-0.391154	-0.236693
pDC	-0.299128	-0.501085	0.722052	0.527936
Pericytes	-0.654807	1.05563	0.0767532	-0.0424498
Plasma cells	-0.0924664	-0.462859	0.451658	0.32588
Platelets	0.0586772	0.0394473	-0.0090634	-0.13085
Preadipocytes	0.285369	-0.2641	-0.0654619	-0.159426
pro B-cells	-0.0830932	-0.594932	0.278286	0.558332
Sebocytes	-0.223933	-0.125188	-0.155975	0.598728
Skeletal muscle	-0.217102	-0.0835154	-0.157048	0.54586
Smooth muscle	0.64825	-0.0398324	-0.222453	-0.882391
Tgd cells	0.444053	-0.40628	0.189743	-0.44426
Th1 cells	-0.229703	-0.297773	-0.305698	0.881753
Th2 cells	0.112647	-0.440239	0.902267	-0.331105
Tregs	-0.111243	0.218003	0.155043	-0.139691

## Sheet: ST.3
Supplementary Table 3. Genes and centroids of Treg and Tfr used to calculate TFRscore
Symbol	EntrezGene	logFC	logCPM	F	PValue	FDR	Centroid of Treg	Centroid of Tfr
FCGR3A	2214	-4.53234	3.20969	10.7125	0.00338579	0.784579	-0.746649	-0.355795
AP5S1	55317	-4.2248	3.92188	14.0378	0.00107387	0.760027	-0.696298	0.216548
GZMK	3003	-4.20962	5.67448	12.2789	0.0019403	0.760027	-0.533614	0.6192
ACVR2A	92	-3.89435	4.57611	8.25253	0.00867958	0.944153	-0.787487	-0.502886
ZBTB10	65986	-3.77245	2.57018	9.04774	0.00633925	0.944153	-0.797896	-0.664425
FGR	2268	-3.68163	2.80838	10.9998	0.00305011	0.783034	-0.778072	-0.613533
ZFP82	284406	-3.65619	3.30814	8.05876	0.00938494	0.944153	-0.781195	-0.564734
CXCR5	643	-3.58419	5.69626	10.0657	0.00430006	0.811915	-0.535771	0.776247
CD8B	926	-3.42762	3.82162	12.2652	0.00194952	0.760027	-0.770788	-0.547495
TCF7	6932	-3.23648	6.40806	29.3951	1.73254e-05	0.17665	-0.513198	0.491538
FBXL12	54850	-2.98486	3.0879	8.36169	0.00830813	0.944153	-0.733746	-0.332924
WWTR1	25937	-2.93475	3.72008	12.3633	0.00188451	0.760027	-0.802532	-0.759792
FZD3	7976	-2.91862	4.37032	10.8802	0.00318522	0.783034	-0.763619	-0.565376
ZNF813	126017	-2.84011	1.89659	11.1795	0.00285888	0.783034	-0.787687	-0.700897
MCM8	84515	-2.83788	1.76389	12.2038	0.00199146	0.760027	-0.800092	-0.757398
IGLL5	100423062	-2.77245	2.41673	12.2853	0.00193599	0.760027	-0.693384	-0.325314
ZMYM3	9203	-2.75149	3.4683	10.6447	0.00347073	0.786391	-0.676332	-0.218435
SERPINA1	5265	-2.69355	3.79793	7.96758	0.00973854	0.944153	-0.626797	-0.310548
LTB4R	1241	-2.59716	2.33683	11.0711	0.00297263	0.783034	-0.655848	-0.2534
NANOS1	340719	-2.4811	2.26041	12.1191	0.00205093	0.760027	-0.555806	-0.169542
EMP1	2012	-2.18816	1.65352	8.66146	0.00737523	0.944153	-0.774504	-0.702755
CDKL1	8814	-2.1822	3.54096	11.7581	0.00232715	0.760027	-0.773119	-0.683925
ERLIN2	11160	-1.97929	2.40292	10.5784	0.0035562	0.786759	-0.736428	-0.595379
ZNF543	125919	-1.97461	2.39451	8.4875	0.0079016	0.944153	-0.65306	-0.451675
ME2	4200	-1.95306	5.75127	9.80638	0.00474018	0.863051	-0.606036	-0.208588
SLC39A1	27173	-1.94426	5.77733	8.585	0.00760165	0.944153	0.0634255	1.13394
PASK	23178	-1.85404	6.49009	8.3627	0.00830475	0.944153	-0.327613	0.359104
CPM	1368	-1.84875	6.35751	11.697	0.00237781	0.760027	-0.612636	-0.286083
ZNF585B	92285	-1.73499	2.57065	8.46909	0.0079597	0.944153	-0.751911	-0.674485
ZNF429	353088	-1.67996	2.92933	7.99965	0.0096125	0.944153	-0.763136	-0.699956
HAGH	3029	-1.22445	6.13179	11.443	0.00260179	0.780232	-0.0990482	0.35773
ICA1	3382	-1.15016	7.71807	9.59685	0.0051321	0.886896	-0.29049	0.0722595
IL16	3603	-1.09902	8.01691	11.6269	0.00243736	0.760027	-0.197685	0.146716
SYNCRIP	10492	1.05725	7.1542	7.95875	0.00977355	0.944153	0.722428	0.208906
ZNF652	22834	1.14369	6.43122	11.601	0.00245988	0.760027	-0.00201299	-0.367046
TRIM27	5987	1.15399	6.59416	8.47134	0.00795256	0.944153	0.805937	0.288361
DCTN2	10540	1.18494	6.75457	9.32394	0.005697	0.936881	1.09587	0.458901
TULP4	56995	1.2103	6.72728	12.8369	0.00160245	0.760027	-0.449495	-0.665268
ACTN4	81	1.28872	6.69366	10.247	0.004019	0.811915	0.0297029	-0.395889
ITPRIPL2	162073	1.58843	2.71908	7.99427	0.00963354	0.944153	-0.220909	-0.53856
DLK2	65989	1.75706	1.72874	10.9014	0.00316083	0.783034	-0.376813	-0.666518
ORC6	23594	1.91144	3.12629	8.28789	0.00855727	0.944153	-0.174222	-0.549856
ST3GAL2	6483	1.98106	2.52824	8.84103	0.00687209	0.944153	-0.704552	-0.815988
ACTA2	59	2.06076	5.76235	11.9265	0.0021935	0.760027	-0.0492403	-0.580599
TRIM68	55128	2.07556	4.99423	8.50172	0.00785706	0.944153	0.575955	-0.248167
CHRNA5	1138	2.18707	2.89178	8.41726	0.00812579	0.944153	-0.6174	-0.772339
RAD23B	5887	2.2031	4.78245	7.93606	0.00986418	0.944153	-0.334065	-0.691031
ZSCAN22	342945	2.23673	2.97328	9.18293	0.00601546	0.943594	-0.462058	-0.705641
C9orf64	84267	2.30985	3.35076	8.86352	0.0068118	0.944153	-0.352963	-0.70687
ZNF70	7621	2.3726	1.97221	9.21868	0.0059329	0.943594	-0.578889	-0.765075
CYP27C1	339761	2.37354	2.0256	10.8456	0.00322552	0.783034	-0.695927	-0.81674
BAX	581	2.48865	3.72989	11.6367	0.00242895	0.760027	0.330774	-0.502787
NLN	57486	2.53159	3.80409	10.1515	0.00416439	0.811915	-0.70137	-0.823595
PFAS	5198	2.9477	3.56783	8.82693	0.00691021	0.944153	-0.450753	-0.753525
SMCR8	140775	2.97431	3.44	14.0956	0.00105377	0.760027	-0.277239	-0.693101
PLS3	5358	3.06292	2.04878	9.61043	0.00510564	0.886896	-0.759957	-0.839242
LRRC56	115399	3.06944	1.64158	14.7345	0.00085712	0.760027	-0.632135	-0.815755
ZNF549	256051	3.07585	3.50344	10.3209	0.00391041	0.811915	-0.518841	-0.780976
TMEM241	85019	3.11458	2.52	12.5514	0.00176646	0.760027	-0.780417	-0.843405
GSN	2934	3.14076	2.70568	8.23222	0.00875069	0.944153	-0.750497	-0.838441
ZNF74	7625	4.208	2.68834	16.5921	0.000480492	0.760027	-0.489425	-0.808425

## Sheet: ST.4
Supplementary Table 4. Result of multivariable Cox regression for RFS in GSE87211
	β	S.D.	z	P	HR	95% lower C.I.	95% Upper C.I.
Age	-0.02809	0.01708	-1.645	0.1	0.9723	0.9403	1.0054
Gender (Male vs Female)	-0.2432	0.3365	-0.723	0.4698	0.7841	0.4055	1.5164
KRAS status (Mutation vs wild type)	-0.09005	0.32254	-0.279	0.7801	0.9139	0.4857	1.7196
Regimen of nCRT (5-FU+Oxaliplatin+RT±Cetuximab vs 5-FU+RT)	-0.40329	0.34093	-1.183	0.2368	0.6681	0.3425	1.3033
Response (Responder vs Non-responder)	-0.78743	0.37501	-2.1	0.0358	0.455	0.2182	0.9489
Lymph node involvment post nCRT (Postive vs Negative)	0.35844	0.34159	1.049	0.294	1.4311	0.7327	2.7953
IS (c2 vs c1)	1.01244	0.4065	2.491	0.0128	2.7523	1.2407	6.1053
IS (c3 vs c1)	0.09191	0.60478	0.152	0.8792	1.0963	0.3351	3.5868
IS (c4 vs c1)	0.5026	0.48645	1.033	0.3015	1.653	0.6371	4.2889
